# Supplementary material for: Identification of the Capsicum baccatum NLR Protein CbAR9 Conferring Disease Resistance to Anthracnose
Source: Int J Mol Sci. 2021 Nov 22;22(22):12612. doi: 10.3390/ijms222212612 (PMC8620258; doi:10.3390/ijms222212612)
Supplement: Supplementary file 1 [file ijms-22-12612-s001.zip]

Archive with 1 entries (1 files):
- ijms-1449353 - supplementary for publication.pdf
